# Supplementary material for: Crowded developmental environment promotes adult sex-specific nutrient consumption in a polyphagous fly
Source: Front Zool. 2019 Feb 18;16:4. doi: 10.1186/s12983-019-0302-4 (PMC6379967; doi:10.1186/s12983-019-0302-4)
Supplement: Supplementary file 2 — Table S1. Complete analysis of the effect of larval treatment on adult body weight. Bold: p < 0.05. Table S2. Complete analysis of the effect of larval treatment on the sugar, yeast and total food consumption of males and females relative to their body weight. Bold: p < 0.001. Student-Newman-Keuls posthoc test. Table S3. Complete analysis of the effect of larval treatment on non-emergence, partial emergence, and the percentage of fliers (flight ability experiment). Bold: p < 0.001. Table S4. Complete analysis of the effect of larval treatment on fly predation risk. Bold: p < 0.001. Table S5. The qualitative effects of removing the outliers. Table S6. Complete analysis of the effect of larval treatment on the absolute sugar, yeast and total food consumption of males and females. Bold: p < 0.001. Student-Newman-Keuls posthoc test. (XLSX 44 kb) [file 12983_2019_302_MOESM2_ESM.xlsx]

## Sheet: T1 - Weight
Table S1 – Complete analysis of the effect of larval treatment on adult body weight. Bold: p < 0.05
Analyses	Factors	df	Deviance	Resid df	Residual dev	F-value	p-value
Weight	NULL			119	19.0349
before	Larval rearing	1	16.5542	118	2.4807	980.508	<0.001
(log)	Sex	1	0.5174	117	1.9633	30.6462	<0.001
	Larval rearing* Sex	1	0.0048	116	1.9585	0.2857	0.594

## Sheet: T2 - Relative Intakes
Table S2 – Complete analysis of the effect of larval treatment on the sugar, yeast and total food consumption of males and females relative to their body weight. Bold: p < 0.001. Student-Newman-Keuls posthoc test.
Analyses	Sex	Factors	df	Deviance	Resid df	Residual dev	F-value	p-value
	Male	NULL			56	34.071
		Larval treatment	1	1.1784	55	32.893	1.9703	0.166			Posthoc
	Female	NULL			59	36.947				Analyses	Larval rearing	Sex	Mean	Group
Sugar		Larval treatment	1	10.787	58	26.16	23.917	<0.001			Low	Male	1.27982	a
consumption		NULL			116	71.698				Sugar		Female	0.844584	b
	-	Larval treatment	1	9.6251	115	62.073	18.4183	<0.001		consumption	High	Male	1.56742	a
		Sex	1	0.7255	114	61.347	1.3882	0.24118				Female	1.69261	a
		Larval treatment * Sex	1	2.2948	113	59.052	4.3912	0.03836			Low	Male	0.61668	b
	Male	NULL			55	67.714				Yeast		Female	0.454111	b
		Larval treatment	1	14.364	54	53.349	14.54	<0.001		consumption	High	Male	1.62962	a
Yeast	Female	NULL			58	15.213						Female	0.568028	b
consumption		Larval treatment	1	0.062657	57	15.15	0.2357	0.6292
		NULL			115	95.977
	-	Larval treatment	1	8.7065	114	87.27	13.8187	<0.001
		Sex	1	10.8516	113	76.419	17.2234	<0.001
		Larval treatment * Sex	1	5.8527	112	70.566	9.2893	0.002
	Male	NULL			55	118.113
		Larval treatment	1	22.826	54	95.286	12.936	<0.001
	Female	NULL			59	61.854
Total food		Larval treatment	1	13.88	58	47.974	16.781	<0.001
consumption		NULL			115	197.54
	-	Larval treatment	1	35.988	114	161.55	28.1352	<0.001
		Sex	1	17.574	113	143.98	13.7395	<0.001
		Larval treatment * Sex	1	0.718	112	143.26	0.5615	0.45521

## Sheet: T3 - Flight Ability
Table S3 – Complete analysis of the effect of larval treatment on non-emergence, partial emergence, and the percentage of fliers (flight ability experiment). Bold: p < 0.001.
Analyses	Factors	df	KW-Chisquare	p-value
Non-	Larval rearing	1	6.0504	0.0139
emergence
Partial	Larval rearing	1	6.8598	0.00881586
emergence
Percentage	Larval rearing	1	6.8182	0.00902344
fliers

## Sheet: T4 - Prob predation
Table S4 – Complete analysis of the effect of larval treatment on fly predation risk. Bold: p < 0.001.
Analyses	Factors	df	Deviance	Resid df	Residual dev	p-value
	NULL			119	161.52
	Body weight	1	7.677	118	153.84	0.005591
Probability	Sex	1	34.687	117	119.16	<0.001
of	Larval rearing	1	0.435	116	118.72	0.509431
predation	Body weight * Sex	1	4.312	115	114.41	0.037836
	Larval rearing * Sex	1	0.998	114	113.41	0.317823

## Sheet: T5 - Info-outlier-nonemerg
Table S5 – The qualitative effects of removing the outliers.
With outliers
Analyses	Sex	Factors	df	Deviance	Resid df	Residual dev	F-value	p-value
Yeast	Female	NULL			59	10320971
consumption		Larval treatment	1	595210	58	9725761	3.5496	0.06458
Analyses	Factors	df	KW-Chisquare	p-value	p-value (adjusted)
Non-	Larval treatment	1	3.9622	0.04653	0.1062
emergence

## Sheet: T6 - Absolute intakes
Table S6 – Complete analysis of the effect of larval treatment on the absolute sugar, yeast and total food consumption of males and females. Bold: p < 0.001. Student-Newman-Keuls posthoc test.
Analyses	Sex	Factors	df	Deviance	Resid df	Residual dev	F-value	p-value
	Male	NULL			56	17383025
		Larval treatment	1	3460179	55	13922847	13.669	<0.001			Posthoc
	Female	NULL			59	16295482				Analyses	Larval rearing	Sex	Mean	Group
Sucrose		Larval treatment	1	58969	58	16236513	0.2107	0.648			Low	Female	8.04017	ab
intake		NULL			116	33749913				Sugar		Male	10.2083	a
	-	Larval treatment	1	2174008	115	31575905	8.146	0.005		consumption	High	Female	7.51767	b
		Sex	1	64667	114	31511238	0.242	0.624				Male	6.10125	b
		Larval treatment * Sex	1	1351878	113	30159359	5.065	0.026			Low	Female	4.2445	ab
	Male	NULL			55	13823019				Yeast		Male	4.925	ab
		Larval treatment	1	322150	54	13500869	1.2885	0.2613		consumption	High	Female	2.5845	b
Yeast	Female	NULL			58	9457116						Male	6.18911	a
intake		Larval treatment	1	810291	57	8646825	5.3415	0.02446
		NULL			115	26058718
	-	Larval treatment	1	25759	114	26032959	0.1242	0.725173
		Sex	1	1914728	113	24118231	9.2329	0.002959
		Larval treatment * Sex	1	891601	112	23226630	4.2993	0.040421
	Male	NULL			55	33933578
		Larval treatment	1	1860262	54	32073316	3.132	0.08241
	Female	NULL			59	28291551
Total food		Larval treatment	1	1028874	58	27262677	2.1889	0.1444
intake		NULL			115	65079077
	-	Larval treatment	1	2812876	114	62266201	5.3095	0.02305
		Sex	1	2853948	113	59412253	5.387	0.0221
		Larval treatment * Sex	1	76260	112	59335993	0.1439	0.70511
